# Supplementary material for: A Dual-Specificity Inhibitor Targets Polyphosphate Kinase 1 and 2 Enzymes To Attenuate Virulence of Pseudomonas aeruginosa
Source: mBio. 2021 Jun 15;12(3):e00592-21. doi: 10.1128/mBio.00592-21 (PMC8262977; doi:10.1128/mBio.00592-21)
Supplement: DATA SET S1 [file mbio.00592-21-sd001.xlsx]

## Sheet: Queen's compounds
Compound	Structure	PA PPK1 IC50 (uM)
523		N/A		N/A = > 500 µM
294		N/A
237		N/A
236		N/A
2200		N/A
276-841-1		N/A
352-1016-1		N/A
CL17 KG		N/A
KGTR 21		N/A
196		N/A
348		N/A
489		N/A
530		N/A
838		N/A
854		N/A
957		N/A
974		N/A
1058		N/A
1094		N/A
1109		N/A
1141		N/A
1169		N/A
1191		N/A
630		N/A
471		N/A
634		N/A
1051		N/A
1205		N/A
1207		N/A
795		N/A
1229		N/A
1305		N/A
RT1 (1306)		150
1625		N/A
502		N/A
514		N/A
1671		N/A
3118		N/A
1698		N/A
3121		N/A
1730		N/A
3124		N/A
3127		N/A
2052		N/A
3129		N/A
208		N/A
3131		N/A
209		N/A
3144		N/A
210		N/A
3229		N/A
2283		N/A
3232		N/A
2617		N/A
3281		N/A
2686		N/A
3286		N/A
2688		N/A
3291		N/A
2691		N/A
3293		N/A
2693		N/A
3304		N/A
2695		N/A
3305		N/A
2701		N/A
3318		N/A
2704		N/A
3363		N/A
2707		N/A
3374		N/A
2709		N/A
3389		N/A
2710		N/A
3557		N/A
2739		N/A
3558		N/A
303		N/A
3559		N/A
488		N/A
3560		N/A
3561		N/A
3677		N/A
3562		N/A
3563		N/A
3808		N/A
3565		N/A
3886		N/A
3567		N/A
3887		N/A
3568		N/A
3889		N/A
3569		N/A
3571		N/A
3892		N/A
3572		N/A
3573		N/A
3896		N/A
3574		N/A
3903		N/A
3575		N/A
3910		N/A
3577		N/A
1203		N/A
3578		N/A
3579		N/A
3581		N/A
3582		N/A
3583		N/A
3584		N/A
3585		N/A
3586		N/A
3587		N/A
3588		N/A
3589		N/A
3590		N/A

## Sheet: Risen compounds
Compound	Structure	PA PPK1 IC50 (uM)	PA PPK2A IC50 (uM)	PA PPK2B IC50 (uM)	PA PPK2C IC50 (uM)
RT207		~ 200	N/A	N/A	N/A		N/A = > 500 µM
RT208		~ 200	N/A	N/A	N/A
RT209		~ 200	N/A	N/A	N/A
RT210		N/A	N/A	N/A	N/A
RT1 (RT211)		120	N/A	N/A	N/A
RT2 (RT212)		20	N/A	59	N/A
RT213		N/A	N/A	N/A	N/A
RT214		N/A	N/A	N/A	N/A
RT215		~ 200	N/A	N/A	N/A
RT216		N/A	N/A	N/A	N/A
RT217		N/A	N/A	N/A	N/A
RT4 (gallein/RT219)		17	16	20	165
RT220		N/A	N/A	N/A	N/A
RT221		N/A	N/A	N/A	N/A
RT222		N/A	N/A	N/A	N/A
RT223		N/A	N/A	N/A	N/A
RT224		39	N/A	N/A	N/A
RT3 (RT225/ellagic acid)		20	50	48	N/A
RT226		N/A	N/A	N/A	N/A
RT227		N/A	N/A	N/A	N/A
RT228		N/A	N/A	N/A	N/A
RT229		N/A	N/A	N/A	N/A
RT230		N/A	N/A	N/A	N/A
RT231		N/A	N/A	N/A	N/A
RT232		N/A	N/A	N/A	N/A
RT233		N/A	N/A	N/A	N/A
RT234		N/A	N/A	N/A	N/A
RT235		N/A	N/A	N/A	N/A
RT236		N/A	N/A	N/A	N/A
RT262		127	N/A	N/A	N/A
RT263		150	N/A	N/A	N/A
RT264		N/A	N/A	N/A	N/A
RT265		N/A	N/A	N/A	N/A
RT266		N/A	N/A	N/A	N/A
RT299		N/A	N/A	N/A	N/A
RT300		N/A	N/A	N/A	N/A
RT301		N/A	N/A	N/A	N/A
RT302		N/A	N/A	N/A	N/A
RT303		N/A	N/A	N/A	N/A
RT304		N/A	N/A	N/A	N/A
RT305		N/A	N/A	N/A	N/A
RT306		N/A	N/A	N/A	N/A
RT310		N/A	N/A	N/A	N/A
RT311		N/A	N/A	N/A	N/A
RT312		N/A	N/A	N/A	N/A
