# Supplementary material for: A Dual-Specificity Inhibitor Targets Polyphosphate Kinase 1 and 2 Enzymes To Attenuate Virulence of Pseudomonas aeruginosa
Source: mBio. 2021 Jun 15;12(3):e00592-21. doi: 10.1128/mBio.00592-21 (PMC8262977; doi:10.1128/mBio.00592-21)
Supplement: DATA SET S2 [file mbio.00592-21-sd002.xlsx]

## Sheet: Fig. 1C
	"-" indicates DMSO control; "+" indicates 100 µM gallein
	Two-way ANOVA with Tukey's mltiple comparisons test
	Fig. 1C (Bacterial polyP accumulation)
	Comparison	Mean Diff.	Summary	Adjusted P value
	WT:- vs. WT:+	68.65	***	<0.001
	WT:- vs. Δppk1:-	51.11	***	<0.001
	WT:- vs. Δppk1:+	80.22	***	<0.001
	WT:- vs. Δppk2A, Δppk2B, Δppk2C:-	-3.609	ns	>0.99
	WT:- vs. Δppk2A, Δppk2B, Δppk2C:+	71.29	***	<0.001
	WT:- vs. Δppk1, Δppk2A, Δppk2B, Δppk2C:-	93.22	***	<0.001
	WT:- vs. Δppk1, Δppk2A, Δppk2B, Δppk2C:+	95.37	***	<0.001
	WT:+ vs. Δppk1:-	-17.54	ns	0.21
	WT:+ vs. Δppk1:+	11.57	ns	0.66
	WT:+ vs. Δppk2A, Δppk2B, Δppk2C:-	-72.26	***	<0.001
	WT:+ vs. Δppk2A, Δppk2B, Δppk2C:+	2.642	ns	>0.99
	WT:+ vs. Δppk1, Δppk2A, Δppk2B, Δppk2C:-	24.57	*	0.03
	WT:+ vs. Δppk1, Δppk2A, Δppk2B, Δppk2C:+	26.72	*	0.02
	Δppk1:- vs. Δppk1:+	29.11	**	0.009
	Δppk1:- vs. Δppk2A, Δppk2B, Δppk2C:-	-54.72	***	<0.001
	Δppk1:- vs. Δppk2A, Δppk2B, Δppk2C:+	20.18	ns	0.11
	Δppk1:- vs. Δppk1, Δppk2A, Δppk2B, Δppk2C:-	42.11	***	<0.001
	Δppk1:- vs. Δppk1, Δppk2A, Δppk2B, Δppk2C:+	44.26	***	<0.001
	Δppk1:+ vs. Δppk2A, Δppk2B, Δppk2C:-	-83.83	***	<0.001
	Δppk1:+ vs. Δppk2A, Δppk2B, Δppk2C:+	-8.924	ns	0.87
	Δppk1:+ vs. Δppk1, Δppk2A, Δppk2B, Δppk2C:-	13	ns	0.54
	Δppk1:+ vs. Δppk1, Δppk2A, Δppk2B, Δppk2C:+	15.15	ns	0.36
	Δppk2A, Δppk2B, Δppk2C:- vs. Δppk2A, Δppk2B, Δppk2C:+	74.9	***	<0.001
	Δppk2A, Δppk2B, Δppk2C:- vs. Δppk1, Δppk2A, Δppk2B, Δppk2C:-	96.83	***	<0.001
	Δppk2A, Δppk2B, Δppk2C:- vs. Δppk1, Δppk2A, Δppk2B, Δppk2C:+	98.97	***	<0.001
	Δppk2A, Δppk2B, Δppk2C:+ vs. Δppk1, Δppk2A, Δppk2B, Δppk2C:-	21.93	ns	0.07
	Δppk2A, Δppk2B, Δppk2C:+ vs. Δppk1, Δppk2A, Δppk2B, Δppk2C:+	24.07	*	0.04
	Δppk1, Δppk2A, Δppk2B, Δppk2C:- vs. Δppk1, Δppk2A, Δppk2B, Δppk2C:+	2.148	ns	>0.99

## Sheet: Fig. 2A
	"-" indicates DMSO control; "+" indicates 100 µM gallein
	Two-way ANOVA with Tukey's mltiple comparisons test
	Fig. 2A (Biofilm formation)
	Comparison	Mean Diff.	Summary	Adjusted P value
	WT:- vs. WT:+	0.1666	***	<0.001
	WT:- vs. Δppk1:-	0.1276	***	<0.001
	WT:- vs. Δppk1:+	0.2159	***	<0.001
	WT:- vs. Δppk2a, 2b, 2c:-	0.1246	***	<0.001
	WT:- vs. Δppk2a, 2b, 2c:+	0.2095	***	<0.001
	WT:- vs. Δppk1, 2a, 2b, 2c:-	0.2709	***	<0.001
	WT:- vs. Δppk1, 2a, 2b, 2c:+	0.2763	***	<0.001
	WT:+ vs. Δppk1:-	-0.039	ns	0.16
	WT:+ vs. Δppk1:+	0.04925	*	0.03
	WT:+ vs. Δppk2a, 2b, 2c:-	-0.042	ns	0.1
	WT:+ vs. Δppk2a, 2b, 2c:+	0.04288	ns	0.09
	WT:+ vs. Δppk1, 2a, 2b, 2c:-	0.1043	***	<0.001
	WT:+ vs. Δppk1, 2a, 2b, 2c:+	0.1096	***	<0.001
	Δppk1:- vs. Δppk1:+	0.08825	***	<0.001
	Δppk1:- vs. Δppk2a, 2b, 2c:-	-0.003	ns	>0.99
	Δppk1:- vs. Δppk2a, 2b, 2c:+	0.08188	***	<0.001
	Δppk1:- vs. Δppk1, 2a, 2b, 2c:-	0.1433	***	<0.001
	Δppk1:- vs. Δppk1, 2a, 2b, 2c:+	0.1486	***	<0.001
	Δppk1:+ vs. Δppk2a, 2b, 2c:-	-0.09125	***	<0.001
	Δppk1:+ vs. Δppk2a, 2b, 2c:+	-0.006375	ns	>0.99
	Δppk1:+ vs. Δppk1, 2a, 2b, 2c:-	0.055	**	0.01
	Δppk1:+ vs. Δppk1, 2a, 2b, 2c:+	0.06038	**	0.003
	Δppk2a, 2b, 2c:- vs. Δppk2a, 2b, 2c:+	0.08488	***	<0.001
	Δppk2a, 2b, 2c:- vs. Δppk1, 2a, 2b, 2c:-	0.1463	***	<0.001
	Δppk2a, 2b, 2c:- vs. Δppk1, 2a, 2b, 2c:+	0.1516	***	<0.001
	Δppk2a, 2b, 2c:+ vs. Δppk1, 2a, 2b, 2c:-	0.06138	**	0.003
	Δppk2a, 2b, 2c:+ vs. Δppk1, 2a, 2b, 2c:+	0.06675	***	<0.001
	Δppk1, 2a, 2b, 2c:- vs. Δppk1, 2a, 2b, 2c:+	0.005375	ns	>0.99

## Sheet: Fig. 3B
	"-" indicates DMSO control; "+" indicates 100 µM gallein
	Two-way ANOVA with Tukey's mltiple comparisons test
	Fig. 3B (swimming motility)
	Comparison	Mean Diff.	Summary	Adjusted P value
	WT:- vs. WT:+	2	***	<0.001
	WT:- vs. Δppk1:-	0.7	ns	0.19
	WT:- vs. Δppk1:+	1.75	**	0.001
	WT:- vs. Δppk 2a, 2b, 2c:-	1.35	**	0.007
	WT:- vs. Δppk 2a, 2b, 2c:+	2	***	<0.001
	WT:- vs. Δppk1, 2a, 2b, 2c:-	2.1	***	<0.001
	WT:- vs. Δppk1, 2a, 2b, 2c:+	2	***	<0.001
	WT:+ vs. Δppk1:-	-1.3	**	0.009
	WT:+ vs. Δppk1:+	-0.25	ns	0.96
	WT:+ vs. Δppk 2a, 2b, 2c:-	-0.65	ns	0.25
	WT:+ vs. Δppk 2a, 2b, 2c:+	0	ns	>0.99
	WT:+ vs. Δppk1, 2a, 2b, 2c:-	0.1	ns	>0.99
	WT:+ vs. Δppk1, 2a, 2b, 2c:+	0	ns	>0.99
	Δppk1:- vs. Δppk1:+	1.05	*	0.03
	Δppk1:- vs. Δppk 2a, 2b, 2c:-	0.65	ns	0.25
	Δppk1:- vs. Δppk 2a, 2b, 2c:+	1.3	**	0.009
	Δppk1:- vs. Δppk1, 2a, 2b, 2c:-	1.4	**	0.006
	Δppk1:- vs. Δppk1, 2a, 2b, 2c:+	1.3	**	0.009
	Δppk1:+ vs. Δppk 2a, 2b, 2c:-	-0.4	ns	0.72
	Δppk1:+ vs. Δppk 2a, 2b, 2c:+	0.25	ns	0.96
	Δppk1:+ vs. Δppk1, 2a, 2b, 2c:-	0.35	ns	0.82
	Δppk1:+ vs. Δppk1, 2a, 2b, 2c:+	0.25	ns	0.96
	Δppk 2a, 2b, 2c:- vs. Δppk 2a, 2b, 2c:+	0.65	ns	0.25
	Δppk 2a, 2b, 2c:- vs. Δppk1, 2a, 2b, 2c:-	0.75	ns	0.15
	Δppk 2a, 2b, 2c:- vs. Δppk1, 2a, 2b, 2c:+	0.65	ns	0.25
	Δppk 2a, 2b, 2c:+ vs. Δppk1, 2a, 2b, 2c:-	0.1	ns	>0.99
	Δppk 2a, 2b, 2c:+ vs. Δppk1, 2a, 2b, 2c:+	0	ns	>0.99
	Δppk1, 2a, 2b, 2c:- vs. Δppk1, 2a, 2b, 2c:+	-0.1	ns	>0.99

## Sheet: Fig. 4A
	"-" indicates DMSO control; "+" indicates 100 µM gallein
	Two-way ANOVA with Tukey's mltiple comparisons test
	Fig. 4A (Pyoverdine)
	Comparison	Mean Diff.	Summary	Adjusted P value
	WT:- vs. WT:+	38.33	***	<0.001
	WT:- vs. Δppk1:-	29	***	<0.001
	WT:- vs. Δppk1:+	46.13	***	<0.001
	WT:- vs. Δppk2a, 2b, 2c:-	1.633	ns	>0.99
	WT:- vs. Δppk2a, 2b, 2c:+	46.97	***	<0.001
	WT:- vs. Δppk1, 2a, 2b, 2c:-	51.93	***	<0.001
	WT:- vs. Δppk1, 2a, 2b, 2c:+	48.7	***	<0.001
	WT:+ vs. Δppk1:-	-9.333	ns	0.32
	WT:+ vs. Δppk1:+	7.8	ns	0.53
	WT:+ vs. Δppk2a, 2b, 2c:-	-36.7	***	<0.001
	WT:+ vs. Δppk2a, 2b, 2c:+	8.633	ns	0.41
	WT:+ vs. Δppk1, 2a, 2b, 2c:-	13.6	ns	0.05
	WT:+ vs. Δppk1, 2a, 2b, 2c:+	10.37	ns	0.22
	Δppk1:- vs. Δppk1:+	17.13	**	0.009
	Δppk1:- vs. Δppk2a, 2b, 2c:-	-27.37	***	<0.001
	Δppk1:- vs. Δppk2a, 2b, 2c:+	17.97	**	0.006
	Δppk1:- vs. Δppk1, 2a, 2b, 2c:-	22.93	***	<0.001
	Δppk1:- vs. Δppk1, 2a, 2b, 2c:+	19.7	**	0.003
	Δppk1:+ vs. Δppk2a, 2b, 2c:-	-44.5	***	<0.001
	Δppk1:+ vs. Δppk2a, 2b, 2c:+	0.8333	ns	>0.99
	Δppk1:+ vs. Δppk1, 2a, 2b, 2c:-	5.8	ns	0.81
	Δppk1:+ vs. Δppk1, 2a, 2b, 2c:+	2.567	ns	>0.99
	Δppk2a, 2b, 2c:- vs. Δppk2a, 2b, 2c:+	45.33	***	<0.001
	Δppk2a, 2b, 2c:- vs. Δppk1, 2a, 2b, 2c:-	50.3	***	<0.001
	Δppk2a, 2b, 2c:- vs. Δppk1, 2a, 2b, 2c:+	47.07	***	<0.001
	Δppk2a, 2b, 2c:+ vs. Δppk1, 2a, 2b, 2c:-	4.967	ns	0.9
	Δppk2a, 2b, 2c:+ vs. Δppk1, 2a, 2b, 2c:+	1.733	ns	>0.99
	Δppk1, 2a, 2b, 2c:- vs. Δppk1, 2a, 2b, 2c:+	-3.233	ns	0.99

## Sheet: Fig. 4B
	"-" indicates DMSO control; "+" indicates 100 µM gallein
	Two-way ANOVA with Tukey's mltiple comparisons test
	Fig. 4B (Pyocyanin)
	Comparison	Mean Diff.	Summary	Adjusted P value
	WT:- vs. WT:+	0.2097	***	<0.001
	WT:- vs. ∆ppk1:-	0.161	***	<0.001
	WT:- vs. ∆ppk1:+	0.2497	***	<0.001
	WT:- vs. ∆ppk2a, 2b, 2c:-	0.05867	ns	0.23
	WT:- vs. ∆ppk2a, 2b, 2c:+	0.2684	***	<0.001
	WT:- vs. ∆ppk1, 2a, 2b, 2c:-	0.195	***	<0.001
	WT:- vs. ∆ppk1, 2a, 2b, 2c:+	0.2707	***	<0.001
	WT:+ vs. ∆ppk1:-	-0.04867	ns	0.43
	WT:+ vs. ∆ppk1:+	0.04	ns	0.65
	WT:+ vs. ∆ppk2a, 2b, 2c:-	-0.151	***	<0.001
	WT:+ vs. ∆ppk2a, 2b, 2c:+	0.0587	ns	0.23
	WT:+ vs. ∆ppk1, 2a, 2b, 2c:-	-0.01467	ns	>0.99
	WT:+ vs. ∆ppk1, 2a, 2b, 2c:+	0.061	ns	0.19
	∆ppk1:- vs. ∆ppk1:+	0.08867	*	0.02
	∆ppk1:- vs. ∆ppk2a, 2b, 2c:-	-0.1023	**	0.007
	∆ppk1:- vs. ∆ppk2a, 2b, 2c:+	0.1074	**	0.004
	∆ppk1:- vs. ∆ppk1, 2a, 2b, 2c:-	0.034	ns	0.8
	∆ppk1:- vs. ∆ppk1, 2a, 2b, 2c:+	0.1097	**	0.003
	∆ppk1:+ vs. ∆ppk2a, 2b, 2c:-	-0.191	***	<0.001
	∆ppk1:+ vs. ∆ppk2a, 2b, 2c:+	0.0187	ns	0.99
	∆ppk1:+ vs. ∆ppk1, 2a, 2b, 2c:-	-0.05467	ns	0.3
	∆ppk1:+ vs. ∆ppk1, 2a, 2b, 2c:+	0.021	ns	0.98
	∆ppk2a, 2b, 2c:- vs. ∆ppk2a, 2b, 2c:+	0.2097	***	<0.001
	∆ppk2a, 2b, 2c:- vs. ∆ppk1, 2a, 2b, 2c:-	0.1363	***	<0.001
	∆ppk2a, 2b, 2c:- vs. ∆ppk1, 2a, 2b, 2c:+	0.212	***	<0.001
	∆ppk2a, 2b, 2c:+ vs. ∆ppk1, 2a, 2b, 2c:-	-0.07337	ns	0.08
	∆ppk2a, 2b, 2c:+ vs. ∆ppk1, 2a, 2b, 2c:+	0.0023	ns	>0.99
	∆ppk1, 2a, 2b, 2c:- vs. ∆ppk1, 2a, 2b, 2c:+	0.07567	ns	0.06

## Sheet: Fig. 5D
	"-" indicates DMSO control; "+" indicates 100 µM gallein
	Two-way ANOVA with Tukey's mltiple comparisons test
	Fig. 5D (C. elegans accumulation CFU)
	Comparison	Mean Diff.	Summary	Adjusted P value
	WT:- vs. WT:+	783.3	***	<0.001
	WT:- vs. ∆ppk1:-	526.7	*	0.01
	WT:- vs. ∆ppk1:+	973.3	***	<0.001
	WT:- vs. ∆polyP:-	1020	***	<0.001
	WT:- vs. ∆polyP:+	986.7	***	<0.001
	WT:+ vs. ∆ppk1:-	-256.7	ns	0.35
	WT:+ vs. ∆ppk1:+	190	ns	0.64
	WT:+ vs. ∆polyP:-	236.7	ns	0.43
	WT:+ vs. ∆polyP:+	203.3	ns	0.58
	∆ppk1:- vs. ∆ppk1:+	446.7	*	0.03
	∆ppk1:- vs. ∆polyP:-	493.3	*	0.02
	∆ppk1:- vs. ∆polyP:+	460	*	0.03
	∆ppk1:+ vs. ∆polyP:-	46.67	ns	>0.99
	∆ppk1:+ vs. ∆polyP:+	13.33	ns	>0.99
	∆polyP:- vs. ∆polyP:+	-33.33	ns	>0.99

## Sheet: Fig. 5E
	"-" indicates DMSO control; "+" indicates 100 µM gallein
	Two-way ANOVA with Tukey's mltiple comparisons test
	Fig. 5E (C. elegans antibiotic synergy)
	Comparison	Mean Diff.	Summary	Adjusted P value
	No antibiotic:- vs. No antibiotic:+	-16.19	*	0.04
	No antibiotic:- vs. Tet (10 µg/mL):-	10.54	ns	0.29
	No antibiotic:- vs. Tet (10 µg/mL):+	-38.97	***	<0.001
	No antibiotic:- vs. Cipro (0.75 µg/mL):-	12.02	ns	0.18
	No antibiotic:- vs. Cipro (0.75 µg/mL):+	-35.08	***	<0.001
	No antibiotic:+ vs. Tet (10 µg/mL):-	26.73	**	0.001
	No antibiotic:+ vs. Tet (10 µg/mL):+	-22.79	**	0.004
	No antibiotic:+ vs. Cipro (0.75 µg/mL):-	28.2	***	<0.001
	No antibiotic:+ vs. Cipro (0.75 µg/mL):+	-18.9	*	0.02
	Tet (10 µg/mL):- vs. Tet (10 µg/mL):+	-49.51	***	<0.001
	Tet (10 µg/mL):- vs. Cipro (0.75 µg/mL):-	1.477	ns	>0.99
	Tet (10 µg/mL):- vs. Cipro (0.75 µg/mL):+	-45.62	***	<0.001
	Tet (10 µg/mL):+ vs. Cipro (0.75 µg/mL):-	50.99	***	<0.001
	Tet (10 µg/mL):+ vs. Cipro (0.75 µg/mL):+	3.887	ns	0.96
	Cipro (0.75 µg/mL):- vs. Cipro (0.75 µg/mL):+	-47.1	***	<0.001
